# Supplementary material for: Variations in the Post-weaning Human Gut Metagenome Profile As Result of Bifidobacterium Acquisition in the Western Microbiome
Source: Front Microbiol. 2016 Jul 12;7:1058. doi: 10.3389/fmicb.2016.01058 (PMC4940381; doi:10.3389/fmicb.2016.01058)
Supplement: Supplementary file 1 [file Table_1.XLSX]

## Sheet: Bifidobacterium
Supplementary Table 1. List of reference genes used in the read-mapping approach for the detection of Bifidobacterium and Treponema functions involved in the adaptation to the gut environment and in the catabolism of polysaccharides.
Bifidobacterium database
gi|119025018:1208286-1210061 Bifidobacterium adolescentis ATCC 15703 DNA, complete genome, BAD_RS05185, alpha-amylase
gi|119025018:c1766236-1764134 Bifidobacterium adolescentis ATCC 15703 DNA, complete genome, BAD_RS07395, beta-galactosidase
gi|119025018:1278193-1281201 Bifidobacterium adolescentis ATCC 15703 DNA, complete genome, BAD_RS05480, mannan endo-1,4-beta-mannosidase
gi|283454959:c2458410-2455966 Bifidobacterium dentium Bd1, complete genome, BDP 2148, cellulase
gi|345007964:5349633-5351162 Streptomyces violaceusniger Tu 4113, complete genome, Strvi_4806, endo-polygalacturonase (Pectinase)
gi|736886675:416453-417586 Bifidobacterium pseudocatenulatum DSM 20438 = JCM 1200 = LMG 10505 Contig02, whole genome shotgun sequence, BPSE_RS05965, xylanase
gi|58036264:716378-718429 Bifidobacterium longum NCC2705 chromosome,complete genome, bile efflux pump
gi|46486761|gb|AY530821.1| Bifidobacterium animalis bile salt hydrolase operon, complete sequence
gi|219682499:737157-738767 Bifidobacterium animalis subsp. lactis AD011, complete genome, BLA_RS02995, exopolysaccharide biosynthesis
gi|58036264:1156597-1158318 Bifidobacterium longum NCC2705 chromosome, complete genome, undecaprenyl-phosphate sugar phosphotransferase
gi|58036264:1144676-1146220 Bifidobacterium longum NCC2705 chromosome, complete genome, galactosyl transferase CpsD
gi|311063459:2025035-2026015 Bifidobacterium bifidum PRL2010 chromosome, complete genome, BBPR_1709,Sortase dependant pili
gi|311063459:347632-351162 Bifidobacterium bifidum PRL2010 chromosome, complete genome, Fimbrial subunit FimQ

## Sheet: Treponema
Supplementary Table 1. List of reference genes used in the read-mapping approach for the detection of Bifidobacterium and Treponema functions involved in the adaptation to the gut environment and in the catabolism of polysaccharides.
Treponema database
gi|328946930:1476005-1477405 Treponema succinifaciens DSM 2489, complete genome, TRESU_1373 alpha amylase
gi|328946930:1918263-1920647 Treponema succinifaciens DSM 2489, complete genome, TRESU_RS09115, Beta-galactosidase
gi|328946930:1118176-1119108 Treponema succinifaciens DSM 2489, complete genome, Tresu_1057, mannan endo-1,4-beta-mannosidase
gi|328946930:c2656660-2654501 Treponema succinifaciens DSM 2489, complete genome, Tresu_2492, cellulose 1,4-beta-cellobiosidase
gi|332296669:c3012056-3010707 Treponema brennaborense DSM 12168, complete genome, Trebr_2550, Polygalacturonase (Pectinase)
gi|328946930:187163-188176 Treponema succinifaciens DSM 2489, complete genome, Tresu_0175, endo-1,4-beta-xylanase
gi|333996462:c1972328-1971114 Treponema primitia ZAS-2, complete genome, TREPR_2268, efflux-pump-bile
gi|46486761|gb|AY530821.1| Bifidobacterium animalis bile salt hydrolase operon, complete sequence
gi|219682499:737157-738767 Bifidobacterium animalis subsp. lactis AD011, complete genome, BLA_RS02995, exopolysaccharide biosynthesis
gi|58036264:1156597-1158318 Bifidobacterium longum NCC2705 chromosome, complete genome, undecaprenyl-phosphate sugar phosphotransferase
gb|CP002696.1|:1415316-1416761 Treponema brennaborense DSM 12168, complete genome,ref|WP_022931467.1| UDP-phosphate galactose phosphotransferase
gi|15638995:c960306-958804 Treponema pallidum subsp. pallidum str. Nichols complete genome, TP_RS04420, Sortase
gi|311063459:347632-351162 Bifidobacterium bifidum PRL2010 chromosome, complete genome, Fimbrial subunit FimQ
